# Supplementary material for: Pupillometry and brain-wide c-Fos mapping uncover multimodal mirror emotional contagion related networks of mice
Source: iScience. 2026 Jan 29;29(2):114827. doi: 10.1016/j.isci.2026.114827 (PMC12915283; doi:10.1016/j.isci.2026.114827)
Supplement: Table S1. Statistical table, related to all Figures [file mmc2.xlsx]

## Sheet: Statistics
figure	N	Normality by level	Result	p-value	Test
Fig 1D	32	Shapiro-Wilk	violated		Friedman + Wilcoxon
	32	0		0.00327
	32	50		0.00349
	32	150		0.00213
	32	300		0.101
	32	500		0.0294
figure	N	Test	Contrast	BF10
Fig 1D	32	Bayes	shock_intensity	>=1e4
figure	N	Test	Contrast	stat	dof	p-value
Fig 1D	32	Friedman	shock_intensity	99.8	4	<1e-3
figure	N	Test	Contrast	A	B	stat	p-value	BF10
Fig 1D	32	post hoc	shock_intensity	0	50	0	<1e-3	>=1e4
	32	post hoc	shock_intensity	0	150	0	<1e-3	>=1e4
	32	post hoc	shock_intensity	0	300	0	<1e-3	>=1e4
	32	post hoc	shock_intensity	0	500	0	<1e-3	>=1e4
figure	N	Normality by level	Result	p-value	Test
Fig 1E	32	Shapiro-Wilk	violated		Friedman + Wilcoxon
	32	0		6.88e-09
	32	50		0.00358
	32	150		1.53e-06
	32	300		5.28e-07
	32	500		2.44e-07
figure	N	Test	Contrast	BF10
Fig 1E	32	Bayes	shock_intensity	>=1e4
figure	N	Test	Contrast	stat	dof	p-value
Fig 1E	32	Friedman	shock_intensity	87.8	4	<1e-3
figure	N	Test	Contrast	A	B	stat	p-value	BF10
Fig 1E	32	post hoc	shock_intensity	0	50	0	<1e-3	7.25
	32	post hoc	shock_intensity	0	150	0	<1e-3	1310
	32	post hoc	shock_intensity	0	300	0	<1e-3	3320
	32	post hoc	shock_intensity	0	500	0	<1e-3	3110
figure	N	Test	stat	dof	p-value	cohen-d	BF10
Fig 1F (R2)	32	Paired T-test	-0.850632	31	0.401497	0.178747	0.263503
Fig 1F(Threshold)	32	Paired T-test	-1.57435	31	0.125558	0.315514	0.574057
figure	N	Test	Rho	p-value
Fig 1G	32	Spearman - correlation	0.354106	0.0467693
figure	N	Normality by level	Result	p-value	Test
Fig 2C	32	Shapiro-Wilk	violated		Friedman + Wilcoxon
	32	0		0.0425
	32	50		5.7e-07
	32	150		4.95e-05
	32	300		0.00222
	32	500		0.14
figure	N	Test	Contrast	BF10
Fig 2C	32	Bayes	shock_intensity	>=1e4
figure	N	Test	Contrast	stat	dof	p-value
Fig 2C	32	Friedman	shock_intensity	67.6	4	<1e-3
figure	N	Test	Contrast	A	B	stat	p-value	BF10
Fig 2C	32	post hoc	shock_intensity	0	50	112	0.005	4.9
	32	post hoc	shock_intensity	0	150	51	<1e-3	113
	32	post hoc	shock_intensity	0	300	0	<1e-3	>=1e4
	32	post hoc	shock_intensity	0	500	0	<1e-3	>=1e4
figure	N	Normality by level	Result_p-value	p-value	Test
Fig 2D	32	Shapiro-Wilk	violated		Friedman + Wilcoxon
	32	0		1.61e-05
	32	50		3.35e-09
	32	150		2.84e-07
	32	300		1.1e-08
	32	500		9.56e-06
figure	N	Test	Contrast	BF10
Fig 2D	32	Bayes	shock_intensity	0.0771
figure	N	Test	Contrast	stat	dof	p-value
Fig 2D	32	Friedman	shock_intensity	5.52	4	0.238
figure	N	Normality by group	Result	p-value	Test	Homogeneity	Result	p-value
Fig 2E (R2)	32	Shapiro-Wilk	violated		Kruskal–Wallis + Mann–Whitney	Levene	ok	0.196
	32	DER_Pupil		0.000144
	32	DER_Locomotor		8.36e-07
	32	VER_Pupil		1.43e-07
figure	N	Test	Contrast	BF10
Fig 2E (R2)	32	Bayes	condition	0.407
figure	N	Test	Contrast	stat	dof	p-value
Fig 2E (R2)	32	Kruskal	condition	2.84	2	0.242
figure	N	Test	Contrast	A	B	stat	p-value	BF10
Fig 2E (R2)	32	post hoc	condition	VER_Pupil	DER_Pupil	458	0.473	0.473
	32	post hoc	condition	VER_Pupil	DER_Locomotor	392	0.326	0.807
	32	post hoc	condition	DER_Pupil	DER_Locomotor	433	0.438	0.317
figure	N	Normality by group	Result	p-value	Test	Homogeneity	Result	p-value
Fig 2E (threshold)	32	Shapiro-Wilk	violated		Kruskal–Wallis + Mann–Whitney	Levene	violated	0.00485
	32	DER_Pupil		0.000669
	32	DER_Locomotor		0.0146
	32	VER_Pupil		0.118
figure	N	Test	Contrast	BF10
Fig 2E (threshold)	32	Bayes	condition	97.8
figure	N	Test	Contrast	stat	dof	p-value
Fig 2E (threshold)	32	Kruskal	condition	11.7	2	0.003
figure	N	Test	Contrast	A	B	stat	p-value	BF10
Fig 2E (threshold)	32	post hoc	condition	VER_Pupil	DER_Pupil	753	0.004	91
	32	post hoc	condition	VER_Pupil	DER_Locomotor	689	0.027	5.57
	32	post hoc	condition	DER_Pupil	DER_Locomotor	424.5	0.242	0.506
figure	N	Test	Rho	p-value
Fig 2F	32	Spearman - correlation	0.0747801	0.684184
figure	N by group	Normality by group	Result	p-value	Test	Homogeneity	Result	p-value
Fig 3B		Shapiro-Wilk	ok		one-way ANOVA	Levene	ok	0.0562
	32	VER		0.14
	30	VER + OCCLUDER		0.0582
	18	VISION ONLY		0.162
figure			Test	Contrast	BF10
Fig 3B			Bayes	condition	6.64
figure			Test	Contrast	stat		p-value
Fig 3B			one-way ANOVA	condition	5.39		0.006
figure	N-A	N-B	Test	Contrast	A	B	stat	p-value	BF10
Fig 3B	32	30	post hoc	condition	VER	VER + OCCLUDER	2.0661	0.043	1.47
	32	18	post hoc	condition	VER	VISION ONLY	3.37011	0.001	8.63
	30	18	post hoc	condition	VER + OCCLUDER	VISION ONLY	1.57605	0.123	0.729
figure	N	Normality by group	Result	p-value	Test
Fig 3C	18	Shapiro-Wilk	violated		Friedman + Wilcoxon
	18	upright		0.162
	18	inverted		0.24
	18	phase scrambled		0.0477
figure	N	Test	Contrast	BF10
Fig 3C	18	Bayes	condition	>=1e4
figure	N	Test	Contrast	stat	dof	p-value
Fig 3C	18	Friedman	condition	16.3	2	0.00028
figure	N	Test	Contrast	A	B	stat	p-value	BF10
Fig 3C	18			inverted	phase scrambled	25	0.007	5.59
	18			inverted	upright	40	0.048	1.64
	18			phase scrambled	upright	7	0.00014	602
figure	N	Test	Acronym	pval_control_vs_demonstrator	pval_control_vs_observer
Fig 4D	88	T-Test	MOs	0.0799321	0.0483488
	88	T-Test	VISC	0.0483488	0.0483488
	88	T-Test	AUDd	0.100668	0.0368191
	88	T-Test	AUDpo	0.0368191	0.0107254
	88	T-Test	AUDv	0.0204568	0.014921
	88	T-Test	VISal	0.0204568	0.00364518
	88	T-Test	VISam	0.0075968	0.00246895
	88	T-Test	VISl	0.0107254	0.00246895
	88	T-Test	VISp	0.014921	0.00364518
	88	T-Test	VISpl	0.00361311	0.00107035
	88	T-Test	ACA	0.0483488	0.014921
	88	T-Test	PL	0.0799321	0.0075968
	88	T-Test	ORB	0.0368191	0.0204568
	88	T-Test	AI	0.0276425	0.014921
	88	T-Test	RSP	0.014921	0.00164726
	88	T-Test	VISrl	0.0368191	0.0075968
	88	T-Test	PERI	0.100668	0.014921
	88	T-Test	MOB	0.0107254	0.014921
	88	T-Test	AOB	0.185547	0.0204568
	88	T-Test	AON	0.00364518	0.00164726
	88	T-Test	TT	0.00246895	0.00164726
	88	T-Test	DP	0.0316679	0.0106539
	88	T-Test	PIR	0.00246895	0.00364518
	88	T-Test	NLOT	0.0276425	0.014921
	88	T-Test	COA	0.00246895	0.00246895
	88	T-Test	PAA	0.00530167	0.00364518
	88	T-Test	TR	0.014921	0.0204568
	88	T-Test	DG	0.153343	0.0483488
	88	T-Test	ENT	0.0107254	0.00530167
	88	T-Test	PAR	0.350739	0.0483488
	88	T-Test	POST	0.0799321	0.014921
	88	T-Test	PRE	0.100668	0.0107254
	88	T-Test	SUB	0.0799321	0.014921
	88	T-Test	CLA	0.00530167	0.00246895
	88	T-Test	EP	0.0107254	0.00364518
	88	T-Test	LA	0.014921	0.0368191
	88	T-Test	BLA	0.0276425	0.0204568
	88	T-Test	BMA	0.0075968	0.00246895
	88	T-Test	ACB	0.221644	0.0483488
	88	T-Test	LS	0.0483488	0.00530167
	88	T-Test	BA	0.0237006	0.0075968
	88	T-Test	IA	0.0237006	0.0107254
	88	T-Test	MEA	0.0368191	0.0107254
	88	T-Test	MSC	0.0483488	0.0368191
	88	T-Test	BAC	0.42325	0.0105114
	88	T-Test	SPF	0.153343	0.0483488
	88	T-Test	SPA	0.0366608	0.0148311
	88	T-Test	POL	0.474502	0.0483488
	88	T-Test	AM	0.350739	0.0204568
	88	T-Test	IAM	0.0271078	0.00626046
	88	T-Test	IAD	0.0797025	0.00530167
	88	T-Test	IMD	0.0200144	0.0235787
	88	T-Test	MD	0.153343	0.0204568
	88	T-Test	PR	0.199173	0.0121148
	88	T-Test	PVT	0.0799321	0.0368191
	88	T-Test	PT	0.0368191	0.00108251
	88	T-Test	RE	0.0483488	0.0075968
	88	T-Test	RH	0.0312307	0.020346
	88	T-Test	CM	0.0276425	0.0107254
	88	T-Test	LH	0.221644	0.0276425
	88	T-Test	ADP	0.089617	0.0063092
	88	T-Test	AVPV	0.138455	0.0420959
	88	T-Test	DMH	0.0276425	0.00108251
	88	T-Test	MPO	0.100668	0.0276425
	88	T-Test	PS	0.0420959	0.00530167
	88	T-Test	PVp	0.0549159	0.0174028
	88	T-Test	AHN	0.0799321	0.0368191
	88	T-Test	SUM	0.0799321	0.0107254
	88	T-Test	TM	0.0799321	0.0237006
	88	T-Test	PMd	0.10042	0.00361311
	88	T-Test	PMv	0.0547202	0.0106539
	88	T-Test	PVHd	0.0799321	0.0204568
	88	T-Test	VMH	0.0549159	0.0483488
	88	T-Test	PH	0.0483488	0.0075968
	88	T-Test	LHA	0.261452	0.0107254
	88	T-Test	LPO	0.185547	0.0368191
	88	T-Test	PST	0.152006	0.0105825
	88	T-Test	PSTN	0.30464	0.0276425
	88	T-Test	TU	0.221644	0.0481655
	88	T-Test	ZI	0.261452	0.0107254
	88	T-Test	SCs	0.0368191	0.00530167
	88	T-Test	IC	0.0799321	0.014921
	88	T-Test	VTA	0.30464	0.0276425
	88	T-Test	SCm	0.125077	0.014921
	88	T-Test	PAG	0.0799321	0.014921
	88	T-Test	PRT	0.350739	0.0483488
	88	T-Test	CUN	0.0626005	0.0483488
	88	T-Test	DR	0.0790121	0.0148311
figure	N	Test	Acronym	Authorities_p_value	Authorities_z_score	Hubs_p_value	Hubs_z_score
Fig 5C	1000	bootstrap	MOs	0.208651	-0.811112	0.038579	1.76742
	1000	bootstrap	AUDd	0.24582	-0.687703	0.288674	-0.557262
	1000	bootstrap	PERI	0.346016	-0.396099	0.499629	0.000930491
	1000	bootstrap	PL	0.335798	-0.423959	4.14036e-05	3.93613
	1000	bootstrap	AOB	0.423329	-0.193385	0.436582	-0.15964
	1000	bootstrap	PAR	0.337461	-0.419402	0.49228	0.0193532
	1000	bootstrap	POST	0.277445	-0.590447	0.236493	0.717629
	1000	bootstrap	DG	0.345061	-0.398691	0.404588	-0.241488
	1000	bootstrap	PRE	0.286555	-0.563476	0.433295	0.167992
	1000	bootstrap	SUB	0.31012	-0.495509	0.236362	0.718055
	1000	bootstrap	BAC	0.481425	-0.0465783	0.073133	1.45285
	1000	bootstrap	ACB	0.222975	0.762183	0.168044	0.961922
	1000	bootstrap	PRT	0.372927	-0.32411	0.414116	0.216969
	1000	bootstrap	DR	0.4942	-0.0145391	0.450997	-0.123142
	1000	bootstrap	PAG	0.19952	0.843335	0.259672	0.644357
	1000	bootstrap	SCm	0.410084	-0.227329	0.451947	-0.120743
	1000	bootstrap	IC	0.323659	-0.457491	0.348127	-0.390382
	1000	bootstrap	VTA	0.177514	0.92488	0.263093	0.63384
	1000	bootstrap	CUN	0.299814	-0.524935	0.395617	0.264709
	1000	bootstrap	LH	0.128983	1.13121	0.416033	-0.212053
	1000	bootstrap	PVT	0.0180205	2.09646	0.486574	0.0336612
	1000	bootstrap	POL	0.401436	-0.249633	0.242477	-0.698358
	1000	bootstrap	MD	0.165335	0.972766	0.31173	-0.490952
	1000	bootstrap	SPF	0.227378	0.747511	0.283359	-0.57289
	1000	bootstrap	AM	0.0863903	1.36332	0.363608	-0.348832
	1000	bootstrap	PR	0.0409812	1.73941	0.348132	-0.390368
	1000	bootstrap	IAD	0.16698	0.96617	0.374406	-0.320206
	1000	bootstrap	PVp	0.282863	-0.574358	0.448971	0.128261
	1000	bootstrap	AVPV	0.342232	-0.40638	0.358805	-0.361654
	1000	bootstrap	AHN	0.360822	-0.356262	0.486696	0.0333548
	1000	bootstrap	LPO	0.489567	0.0261535	0.466248	0.0847046
	1000	bootstrap	MPO	0.34751	-0.392051	0.46188	-0.0956984
	1000	bootstrap	PSTN	0.409876	0.227865	0.395956	0.26383
	1000	bootstrap	TM	0.323305	-0.458478	0.448709	0.128923
	1000	bootstrap	PVHd	0.393241	0.270881	0.321862	0.462498
	1000	bootstrap	LHA	0.468651	0.0786615	0.304734	0.510834
	1000	bootstrap	TU	0.314398	-0.483422	0.457533	-0.106651
	1000	bootstrap	SUM	0.364206	-0.347239	0.188678	0.882777
	1000	bootstrap	PMv	0.304173	-0.512435	0.430855	0.174197
	1000	bootstrap	PST	0.247193	0.683351	0.47748	-0.0564782
	1000	bootstrap	ADP	0.346972	-0.39351	0.43157	-0.17238
	1000	bootstrap	PMd	0.271809	-0.607351	0.253189	0.664487
	1000	bootstrap	ZI	0.442166	0.145481	0.300796	0.522112
	1000	bootstrap	VMH	0.213553	-0.794152	0.47193	-0.0704194
figure	n	Test	rho	p-value
Fig 6B	32	Spearman - correlation	0.392301	0.0263663
figure	n	Test	rho	p-value
Fig 6C	32	Spearman - correlation	0.134739	0.462196
figure	n	Test	Acronym	r	p-value
Fig 6D	7	Pearson - correlation	EP	0.948278	0.00113632
	7	Pearson - correlation	BLA	0.920069	0.00332192
	7	Pearson - correlation	IA	0.917502	0.00358995
	7	Pearson - correlation	MEA	0.902353	0.00542614
	7	Pearson - correlation	AI	0.893873	0.0066507
	7	Pearson - correlation	SCs	0.859067	0.013255
	7	Pearson - correlation	VISC	0.823529	0.0227927
	7	Pearson - correlation	CLA	0.814558	0.0256689
	7	Pearson - correlation	AON	0.807728	0.0279884
	7	Pearson - correlation	RSP	0.766991	0.0441982
	7	Pearson - correlation	BA	0.742235	0.0560724
	7	Pearson - correlation	BMA	0.700275	0.079747
	7	Pearson - correlation	VISp	0.695674	0.0826151
	7	Pearson - correlation	VISrl	0.68961	0.0864782
	7	Pearson - correlation	MOB	0.684	0.0901354
	7	Pearson - correlation	ORB	0.627905	0.13108
	7	Pearson - correlation	COA	0.618988	0.138315
	7	Pearson - correlation	VISam	0.614964	0.141645
	7	Pearson - correlation	ENT	0.612431	0.143761
	7	Pearson - correlation	PIR	0.604176	0.150769
	7	Pearson - correlation	VISl	0.539164	0.211705
	7	Pearson - correlation	VISpl	0.535432	0.215506
	7	Pearson - correlation	AUDv	0.506155	0.246425
	7	Pearson - correlation	PH	-0.462645	0.295872
	7	Pearson - correlation	AUDpo	0.447084	0.31453
	7	Pearson - correlation	CM	-0.418942	0.349516
	7	Pearson - correlation	LA	0.407719	0.363902
	7	Pearson - correlation	PS	0.391879	0.384609
	7	Pearson - correlation	PT	0.388435	0.389172
	7	Pearson - correlation	ACA	0.376167	0.405605
	7	Pearson - correlation	TT	0.35049	0.440852
	7	Pearson - correlation	VISal	0.350092	0.441408
	7	Pearson - correlation	MSC	0.339141	0.456787
	7	Pearson - correlation	PAA	0.336769	0.460144
	7	Pearson - correlation	RH	-0.290447	0.527453
	7	Pearson - correlation	IAM	-0.274537	0.551294
	7	Pearson - correlation	LS	0.260077	0.573259
	7	Pearson - correlation	IMD	-0.215244	0.642996
	7	Pearson - correlation	SPA	0.196345	0.673062
	7	Pearson - correlation	RE	-0.168901	0.717338
	7	Pearson - correlation	TR	0.153769	0.742029
	7	Pearson - correlation	DMH	0.137769	0.768329
	7	Pearson - correlation	DP	0.127518	0.785275
	7	Pearson - correlation	NLOT	0.11	0.814385
figure	n	Test	Source	SS	Dof1	Dof2	MS	F	p-unc	p-GG-corr	np2	eps	sphericity	W-spher	p-spher
Fig. S2A	tot=32,m=16,f=16	rm ANOVA	sex	76.67	1	30	76.67	0.324	0.573	NaN	0.011	NaN	NaN	NaN	NaN
			intensity	20960.6	4	120	5240.14	77.034	0	0	0.72	0.602	FALSE	0.246	0
			Interaction	346.684	4	120	86.671	1.274	0.284	NaN	0.041	NaN	NaN	NaN	NaN
figure	n	Test	Source	SS	Dof1	Dof2	MS	F	p-unc	p-GG-corr	np2	eps	sphericity	W-spher	p-spher
Fig. S2B	tot=32,m=16,f=16	rm ANOVA	sex	381.114	1	30	381.114	0.088	0.769	NaN	0.003	NaN	NaN	NaN	NaN
			intensity	60350.1	4	120	15087.5	17.589	0	0	0.37	0.368	FALSE	0.017	0
			Interaction	1668.71	4	120	417.178	0.486	0.746	NaN	0.016	NaN	NaN	NaN	NaN
figure	N	Test	Source	SS	Dof1	Dof2	MS	F	p-unc	p-GG-corr	np2	eps	sphericity	W-spher	p-spher
Fig. S2C	tot=32,m=16,f=16	rm ANOVA	sex	0.207	1	30	0.207	0.01	0.921	NaN	0	NaN	NaN	NaN	NaN
			intensity	705.402	4	120	176.35	19.78	0	0	0.397	0.728	FALSE	0.413	0.002
			Interaction	8.692	4	120	2.173	0.244	0.913	NaN	0.008	NaN	NaN	NaN	NaN
figure	N	Test	T	dof		p-value	CI95%		cohen-d	BF10	power
Fig. S2D DER_pupil	tot=32,m=16,f=16	two sided T-test	1.40453	30		0.170431	-0.04	0.2	0.496575	0.709	0.274628
Fig. S2D DER_locomotor	tot=32,m=16,f=16	two sided T-test	0.223428	30		0.824717	-0.15	0.19	0.0789938	0.343	0.05538
Fig. S2D VER	tot=32,m=16,f=16	two sided T-test	0.486605	30		0.630075	-0.15	0.25	0.172041	0.368	0.075801
figure	N	Test	r	CI95%		p-value	BF10	power
Fig S3B	15	Pearson - correlation	0.61	0.14	0.86	0.02	4.593	0.71
figure	N	Test	stat	dof	p-value	CI95%		cohen-d	BF10	power
Fig S3C	32	two-sided T-test	1.02	31	0.31	-25.59	77.28	0.15	0.306	0.13
figure	N	group	Test	stat	dof	p-value	CI95%		cohen-d	BF10	power
Fig S3D			two-sided T-test	0.01	54.1	0.99	-0.15	0.15	0	0.267	0.05
	32	ALL
	26	OBS first
figure	N	Test	Acronyms	pval_control_vs_demonstrator	pval_control_vs_observer
Fig. S4C		T-test	FRP	0.261452	0.449163
		T-test	MOp	0.221644	0.261452
		T-test	MOs	0.0799321	0.0483488
		T-test	SSp	0.221644	0.0799321
		T-test	SSs	0.100668	0.0799321
		T-test	VISC	0.0483488	0.0483488
		T-test	AUDd	0.100668	0.0368191
		T-test	AUDp	0.125077	0.0626005
		T-test	AUDpo	0.0368191	0.0107254
		T-test	AUDv	0.0204568	0.014921
		T-test	VISal	0.0204568	0.00364518
		T-test	VISam	0.0075968	0.00246895
		T-test	VISl	0.0107254	0.00246895
		T-test	VISp	0.014921	0.00364518
		T-test	VISpl	0.00361311	0.00107036
		T-test	VISli	Nan	Nan
		T-test	VISpor	Nan	Nan
		T-test	ACA	0.0483488	0.014921
		T-test	PL	0.0799321	0.0075968
		T-test	ILA	0.125077	0.100668
		T-test	ORB	0.0368191	0.0204568
		T-test	AI	0.0276425	0.014921
		T-test	RSP	0.014921	0.00164726
		T-test	VISa	Nan	Nan
		T-test	VISrl	0.0368191	0.0075968
		T-test	PERI	0.100668	0.014921
		T-test	ECT	Nan	Nan
		T-test	MOB	0.0107254	0.014921
		T-test	AOB	0.185547	0.0204568
		T-test	AON	0.00364518	0.00164726
		T-test	TT	0.00246895	0.00164726
		T-test	DP	0.0316679	0.0106539
		T-test	PIR	0.00246895	0.00364518
		T-test	NLOT	0.0276425	0.014921
		T-test	COA	0.00246895	0.00246895
		T-test	PAA	0.00530167	0.00364518
		T-test	TR	0.014921	0.0204568
		T-test	CA	0.153343	0.0626005
		T-test	DG	0.153343	0.0483488
		T-test	FC	0.151738	0.349793
		T-test	IG	0.152006	0.326467
		T-test	ENT	0.0107254	0.00530167
		T-test	PAR	0.350739	0.0483488
		T-test	POST	0.0799321	0.014921
		T-test	PRE	0.100668	0.0107254
		T-test	SUB	0.0799321	0.014921
		T-test	ProS	Nan	Nan
		T-test	HATA	Nan	Nan
		T-test	APr	Nan	Nan
		T-test	CLA	0.00530167	0.00246895
		T-test	EP	0.0107254	0.00364518
		T-test	LA	0.014921	0.0368191
		T-test	BLA	0.0276425	0.0204568
		T-test	BMA	0.0075968	0.00246895
		T-test	PA	0.221644	0.0626005
		T-test	CP	0.5	0.350739
		T-test	ACB	0.221644	0.0483488
		T-test	FS	0.350739	0.0799321
		T-test	OT	0.0799321	0.0799321
		T-test	LSS	Nan	Nan
		T-test	LS	0.0483488	0.00530167
		T-test	SF	0.185547	0.125077
		T-test	SH	0.0874491	0.199708
		T-test	AAA	0.153343	0.0626005
		T-test	BA	0.0237006	0.0075968
		T-test	CEA	0.0799321	0.185547
		T-test	IA	0.0237006	0.0107254
		T-test	MEA	0.0368191	0.0107254
		T-test	GPe	0.221644	0.350739
		T-test	GPi	0.350739	0.153343
		T-test	SI	0.5	0.185547
		T-test	MA	0.5	0.5
		T-test	MSC	0.0483488	0.0368191
		T-test	TRS	0.449108	0.124816
		T-test	BST	0.153343	0.0549159
		T-test	BAC	0.42325	0.0105114
		T-test	VAL	0.5	0.5
		T-test	VM	0.399149	0.100668
		T-test	VP	0.350739	0.5
		T-test	PoT	Nan	Nan
		T-test	SPF	0.153343	0.0483488
		T-test	SPA	0.0366608	0.0148311
		T-test	PP	0.449163	0.185547
		T-test	MG	0.474502	0.185547
		T-test	LGd	0.221644	0.261452
		T-test	LP	0.350739	0.221644
		T-test	PO	0.449163	0.449163
		T-test	POL	0.474502	0.0483488
		T-test	SGN	0.218071	0.0794726
		T-test	Eth	Nan	Nan
		T-test	REth	Nan	Nan
		T-test	AV	0.350739	0.0368191
		T-test	AM	0.350739	0.0204568
		T-test	AD	0.449163	0.0483488
		T-test	IAM	0.0271078	0.00626046
		T-test	IAD	0.0797025	0.00530167
		T-test	LD	0.221644	0.0799321
		T-test	IMD	0.0200144	0.0235787
		T-test	MD	0.153343	0.0204568
		T-test	SMT	0.350739	0.185547
		T-test	PR	0.199173	0.0121148
		T-test	PVT	0.0799321	0.0368191
		T-test	PT	0.0368191	0.00108252
		T-test	RE	0.0483488	0.0075968
		T-test	Xi	Nan	Nan
		T-test	RH	0.0312307	0.020346
		T-test	CM	0.0276425	0.0107254
		T-test	PCN	0.125077	0.0799321
		T-test	CL	0.185547	0.185547
		T-test	PF	0.449108	0.0893773
		T-test	PIL	Nan	Nan
		T-test	RT	0.5	0.0626005
		T-test	IGL	0.125077	0.100668
		T-test	IntG
		T-test	LGv	0.261452	0.0626005
		T-test	SubG	0.398931	0.153343
		T-test	MH	0.125077	0.261452
		T-test	LH	0.221644	0.0276425
		T-test	PIN	Nan	Nan
		T-test	SO	0.153343	0.185547
		T-test	NC	Nan	Nan
		T-test	PVH	0.100668	0.089617
		T-test	ARH	0.10042	0.089617
		T-test	ADP	0.089617	0.0063092
		T-test	AHA	Nan	Nan
		T-test	AVP	0.0797025	0.0799321
		T-test	AVPV	0.138455	0.0420959
		T-test	DMH	0.0276425	0.00108252
		T-test	MEPO	0.089617	0.0626005
		T-test	MPO	0.100668	0.0276425
		T-test	OV	0.215967	0.372791
		T-test	PD	0.292133	0.175365
		T-test	PS	0.0420959	0.00530167
		T-test	PSCH	Nan	Nan
		T-test	PVp	0.0549159	0.0174028
		T-test	PVpo	0.089617	0.185547
		T-test	SBPV	0.125077	0.0799321
		T-test	SCH	0.374564	0.304443
		T-test	SFO	0.347515	0.246456
		T-test	VMPO	Nan	Nan
		T-test	VLPO	0.221644	0.125077
		T-test	AHN	0.0799321	0.0368191
		T-test	LM	0.37443	0.474502
		T-test	MM	0.202859	0.100668
		T-test	SUM	0.0799321	0.0107254
		T-test	TM	0.0799321	0.0237006
		T-test	MPN	0.153343	0.070641
		T-test	PMd	0.10042	0.00361311
		T-test	PMv	0.0547202	0.0106539
		T-test	PVHd	0.0799321	0.0204568
		T-test	VMH	0.0549159	0.0483488
		T-test	PH	0.0483488	0.0075968
		T-test	LHA	0.261452	0.0107254
		T-test	LPO	0.185547	0.0368191
		T-test	PST	0.152006	0.0105825
		T-test	PSTN	0.30464	0.0276425
		T-test	PeF	Nan	Nan
		T-test	RCH	0.185547	0.153343
		T-test	STN	0.24086	0.153343
		T-test	TU	0.221644	0.0481655
		T-test	ZI	0.261452	0.0107254
		T-test	ME	Nan	Nan
		T-test	SCs	0.0368191	0.00530167
		T-test	IC	0.0799321	0.014921
		T-test	NB	0.153343	0.0626005
		T-test	SAG	0.398931	0.185284
		T-test	PBG	0.42392	0.153343
		T-test	MEV	0.30464	0.100668
		T-test	SCO	Nan	Nan
		T-test	SNr	0.449163	0.185547
		T-test	VTA	0.30464	0.0276425
		T-test	PN	Nan	Nan
		T-test	RR	0.399149	0.153343
		T-test	MRN	0.350739	0.100668
		T-test	SCm	0.125077	0.014921
		T-test	PAG	0.0799321	0.014921
		T-test	PRT	0.350739	0.0483488
		T-test	InCo	Nan	Nan
		T-test	CUN	0.0626005	0.0483488
		T-test	RN	0.449163	0.153343
		T-test	III	0.0479821	0.089617
		T-test	MA3	Nan	Nan
		T-test	EW	0.106955	0.0531513
		T-test	IV	0.109572	0.150656
		T-test	Pa4	Nan	Nan
		T-test	VTN	0.474474	0.0704219
		T-test	AT	0.5	0.282435
		T-test	LT	0.280701	0.327005
		T-test	DT	Nan	Nan
		T-test	MT	Nan	Nan
		T-test	SNl	Nan	Nan
		T-test	SNc	0.5	0.100668
		T-test	PPN	0.449163	0.153343
		T-test	IF	0.168686	0.185547
		T-test	IPN	0.202859	0.202859
		T-test	RL	0.143677	0.0847649
		T-test	CLI	0.327183	0.185547
		T-test	DR	0.0790121	0.0148311
