# Supplementary material for: Pupillometry and brain-wide c-Fos mapping uncover multimodal mirror emotional contagion related networks of mice
Source: iScience. 2026 Jan 29;29(2):114827. doi: 10.1016/j.isci.2026.114827 (PMC12915283; doi:10.1016/j.isci.2026.114827)
Supplement: Table S2. List of abbreviations of anatomical areas, related to Figures 4, 5, and 6 [file mmc3.xlsx]

## Sheet: Sheet1
name	acronym	structure
Basomedial amygdalar nucleus	BMA	Cortical subplate
Claustrum	CLA	Cortical subplate
Endopiriform nucleus	EP	Cortical subplate
Basolateral amygdalar nucleus	BLA	Cortical subplate
Lateral amygdalar nucleus	LA	Cortical subplate
Entorhinal area	ENT	Hippocampal formation
Presubiculum	PRE	Hippocampal formation
Subiculum	SUB	Hippocampal formation
Postsubiculum	POST	Hippocampal formation
Dentate gyrus	DG	Hippocampal formation
Parasubiculum	PAR	Hippocampal formation
Dorsomedial nucleus of the hypothalamus	DMH	Hypothalamus
Dorsal premammillary nucleus	PMd	Hypothalamus
Parastrial nucleus	PS	Hypothalamus
Anterodorsal preoptic nucleus	ADP	Hypothalamus
Posterior hypothalamic nucleus	PH	Hypothalamus
Preparasubthalamic nucleus	PST	Hypothalamus
Ventral premammillary nucleus	PMv	Hypothalamus
Supramammillary nucleus	SUM	Hypothalamus
Zona incerta	ZI	Hypothalamus
Lateral hypothalamic area	LHA	Hypothalamus
Periventricular hypothalamic nucleus, posterior part	PVp	Hypothalamus
Paraventricular hypothalamic nucleus, descending division	PVHd	Hypothalamus
Tuberomammillary nucleus	TM	Hypothalamus
Parasubthalamic nucleus	PSTN	Hypothalamus
Medial preoptic area	MPO	Hypothalamus
Lateral preoptic area	LPO	Hypothalamus
Anterior hypothalamic nucleus	AHN	Hypothalamus
Anteroventral periventricular nucleus	AVPV	Hypothalamus
Tuberal nucleus	TU	Hypothalamus
Ventromedial hypothalamic nucleus	VMH	Hypothalamus
Posterolateral visual area	VISpl	Isocortex
Retrosplenial area	RSP	Isocortex
Lateral visual area	VISl	Isocortex
Anteromedial visual area	VISam	Isocortex
Anterolateral visual area	VISal	Isocortex
Primary visual area	VISp	Isocortex
Rostrolateral visual area	VISrl	Isocortex
Prelimbic area	PL	Isocortex
Posterior auditory area	AUDpo	Isocortex
Perirhinal area	PERI	Isocortex
Agranular insular area	AI	Isocortex
Anterior cingulate area	ACA	Isocortex
Ventral auditory area	AUDv	Isocortex
Orbital area	ORB	Isocortex
Dorsal auditory area	AUDd	Isocortex
Visceral area	VISC	Isocortex
Secondary motor area	MOs	Isocortex
Superior colliculus, sensory related	SCs	Midbrain
Dorsal nucleus raphe	DR	Midbrain
Periaqueductal gray	PAG	Midbrain
Superior colliculus, motor related	SCm	Midbrain
Inferior colliculus	IC	Midbrain
Ventral tegmental area	VTA	Midbrain
Pretectal region	PRT	Midbrain
Cuneiform nucleus	CUN	Midbrain
Taenia tecta	TT	Olfactory areas
Anterior olfactory nucleus	AON	Olfactory areas
Cortical amygdalar area	COA	Olfactory areas
Piriform-amygdalar area	PAA	Olfactory areas
Piriform area	PIR	Olfactory areas
Dorsal peduncular area	DP	Olfactory areas
Nucleus of the lateral olfactory tract	NLOT	Olfactory areas
Main olfactory bulb	MOB	Olfactory areas
Accessory olfactory bulb	AOB	Olfactory areas
Postpiriform transition area	TR	Olfactory areas
Bed nucleus of the anterior commissure	BAC	Pallidum
Medial septal complex	MSC	Pallidum
Lateral septal nucleus	LS	Striatum
Bed nucleus of the accessory olfactory tract	BA	Striatum
Intercalated amygdalar nucleus	IA	Striatum
Medial amygdalar nucleus	MEA	Striatum
Nucleus accumbens	ACB	Striatum
Parataenial nucleus	PT	Thalamus
Interanterodorsal nucleus of the thalamus	IAD	Thalamus
Interanteromedial nucleus of the thalamus	IAM	Thalamus
Nucleus of reuniens	RE	Thalamus
Central medial nucleus of the thalamus	CM	Thalamus
Perireunensis nucleus	PR	Thalamus
Subparafascicular area	SPA	Thalamus
Rhomboid nucleus	RH	Thalamus
Anteromedial nucleus	AM	Thalamus
Mediodorsal nucleus of thalamus	MD	Thalamus
Intermediodorsal nucleus of the thalamus	IMD	Thalamus
Lateral habenula	LH	Thalamus
Paraventricular nucleus of the thalamus	PVT	Thalamus
Anteroventral nucleus of thalamus	AV	Thalamus
Subparafascicular nucleus	SPF	Thalamus
Posterior limiting nucleus of the thalamus	POL	Thalamus
Anterodorsal nucleus	AD	Thalamus
